# Supplementary material for: Towards Optimized Photoluminescent Copper(I) Phenanthroline-Functionalized Complexes: Control of the Photophysics by Symmetry-Breaking and Spin–Orbit Coupling
Source: Materials (Basel). 2022 Jul 28;15(15):5222. doi: 10.3390/ma15155222 (PMC9369739; doi:10.3390/ma15155222)
Supplement: Supplementary file 1 [file materials-15-05222-s001.zip]

Archive with 1 entries (1 files):
- Supplementary information-Final.pdf
